# Supplementary material for: Biologics in Severe Eosinophilic Asthma: Three-Year Follow-Up in a SANI Single Center
Source: Biomedicines. 2022 Jan 18;10(2):200. doi: 10.3390/biomedicines10020200 (PMC8869384; doi:10.3390/biomedicines10020200)
Supplement: Supplementary file 1 [file biomedicines-10-00200-s001.zip]

Archive with 1 entries (1 files):
- biomedicines-1555042-supplementary.pdf
